# Supplementary material for: Circadian Modulation of the Antioxidant Effect of Grape Consumption: A Randomized Controlled Trial
Source: Int J Environ Res Public Health. 2023 Aug 2;20(15):6502. doi: 10.3390/ijerph20156502 (PMC10419126; doi:10.3390/ijerph20156502)
Supplement: Supplementary file 1 [file ijerph-20-06502-s001.zip]

Archive with 1 entries (1 files):
- ijerph-2474701-supplementary.pdf
